# Supplementary material for: SARS-CoV-2 Direct Detection Without RNA Isolation With Loop-Mediated Isothermal Amplification (LAMP) and CRISPR-Cas12
Source: Front Med (Lausanne). 2021 Feb 17;8:627679. doi: 10.3389/fmed.2021.627679 (PMC7928313; doi:10.3389/fmed.2021.627679)
Supplement: Supplementary file 1 [file Table_1.XLSX]

## Sheet: Sup Table 1 LAMP primers seqs
Target	Nombre	Secuencia	Stock Inicial	[] Stock 10X	uL en 50uL 10X
N-Gene	N-geneF3	AACACAAGCTTTCGGCAG	100uM	2uM	1uL
	N-geneB3	GAAATTTGGATCTTTGTCATCC	100uM	2uM	1uL
	N-geneFIP	TGCGGCCAATGTTTGTAATCAGCCAAGGAAATTTTGGGGAC	100uM	16uM	8uL
	N-geneBIP	CGCATTGGCATGGAAGTCACTTTGATGGCACCTGTGTAG	100uM	16uM	8uL
	N-geneLF	TTCCTTGTCTGATTAGTTC	100uM	4uM	2uL
	N-geneLB	ACCTTCGGGAACGTGGTT	100uM	4uM	2uL
RNase P	RNasePPOP7F3	TTGATGAGCTGGAGCCA	100uM	2uM	1uL
	RNasePPOP7B3	CACCCTCAATGCAGAGTC	100uM	2uM	1uL
	RNasePPOP7FIP	GTGTGACCCTGAAGACTCGGTTTTAGCCACTGACTCGGATC	100uM	16uM	8uL
	RNasePPOP7BIP	CCTCCGTGATATGGCTCTTCGTTTTTTTCTTACATGGCTCTGGTC	100uM	16uM	8uL
	RNasePPOP7LF	ATGTGGATGGCTGAGTTGTT	100uM	4uM	2uL
	RNasePPOP7B	CATGCTGAGTACTGGACCTC	100uM	4uM	2uL

## Sheet: Sup Table 2 gBlocks seqs
gBlock Name	Sequence
N-Gene AmpFrag	GAAATTAATACGACTCACTATAGGGATGTAACACAAGCTTTCGGCAGACGTGGTCCAGAACAAACCCAAGGAAATTTTGGGGACCAGGAACTAATCAGACAAGGAACTGATTACAAACATTGGCCGCAAATTGCACAATTTGCCCCCAGCGCTTCAGCGTTCTTCGGAATGTCGCGCATTGGCATGGAAGTCACACCTTCGGGAACGTGGTTGACCTACACAGGTGCCATCAAATTGGATGACAAAGATCCAAATTTCAAAG
RNase P AmpFrag	GAAATTAATACGACTCACTATAGGGCTTGTTGATGAGCTGGAGCCAGAGACCGACACACGGGAGCCACTGACTCGGATCCGCAACAACTCAGCCATCCACATCCGAGTCTTCAGGGTCACACCCAAGTAATTGAAAAGACACTCCTCCACTTATCCCCTCCGTGATATGGCTCTTCGCATGCTGAGTACTGGACCTCGGACCAGAGCCATGTAAGAAAAGGCCTGTTCCCTGGAAGCCCAAAGGACTCTGCATTGAGGGTGGGGG

## Sheet: SupTable 3 LbCas12a gRNAs seqs
Name	Sequence
N gene gRNA	UAAUUUCUACUAAGUGUAGAUCCCCCAGCGCUUCAGCGUUC
RNase P gRNA	UAAUUUCUACUAAGUGUAGAUAAUUACUUGGGUGUGACCCU
